# Supplementary material for: Sustainable Preparation of Nanoporous Carbons via Dry Ball Milling: Electrochemical Studies Using Nanocarbon Composite Electrodes and a Deep Eutectic Solvent as Electrolyte
Source: Nanomaterials (Basel). 2021 Nov 30;11(12):3258. doi: 10.3390/nano11123258 (PMC8709160; doi:10.3390/nano11123258)
Supplement: Supplementary file 1 [file nanomaterials-11-03258-s001.zip]

Archive with 1 entries (1 files):
- nanomaterials-1470539-supplementary.pdf
